# Supplementary material for: Chronic Thromboembolic Pulmonary Disease: Right Ventricular Function and Pulmonary Hemodynamics in a 4-Year Follow-Up
Source: Int J Mol Sci. 2025 Oct 31;26(21):10617. doi: 10.3390/ijms262110617 (PMC12610875; doi:10.3390/ijms262110617)
Supplement: Supplementary file 1 [file ijms-26-10617-s001.zip]

Archive with 1 entries (1 files):
- ijms-3870364-supplementary.pdf
